# Supplementary material for: The Oral Microbiome in Periodontal Health
Source: Front Cell Infect Microbiol. 2021 Mar 22;11:629723. doi: 10.3389/fcimb.2021.629723 (PMC8019927; doi:10.3389/fcimb.2021.629723)
Supplement: Supplementary file 1 [file Table_1.xlsx]

## Sheet: Healthy young (HY)
Sample identification (highlighted are samples belonging to transient cluster according to Figure 4)	Age (average age 23.22)	Sex	Sampled tooth	Health status	Periodontitis in family	Smoking (cig. per day)	Special diet	Nationality other then Czech
HY_1	24	woman	46		yes	no
HY_2	21	woman	46		yes	no
HY_3	22	woman	46		yes	no
HY_4	30	woman	46	pregnant (2nd trimester)	yes	no
HY_5	24	woman	46			no		Korean
HY_6	22	woman	46			no
HY_7	22	woman	46			no		Slovak
HY_8	21	man	46		yes	no
HY_9	22	woman	46			no
HY_10	22	woman	46		yes	no
HY_11	22	woman	46			no
HY_12	23	woman	46		yes	no		Slovak
HY_13	22	woman	46			no
HY_14	27	woman	46		yes	no
HY_15	21	woman	46		yes	no
HY_16	22	woman	46		yes	no
HY_17	23	woman	46		yes	no
HY_18	21	woman	46		yes	no		Slovak
HY_19	22	woman	46			no
HY_20	22	woman	46			no
HY_21	23	woman	46			no		half Mexican
HY_22	24	woman	46		yes	no
HY_23	22	woman	46		yes	no
HY_24	21	woman	46			YES (no info)
HY_25	22	woman	46		yes	no
HY_26	24	man	46			no		Slovak
HY_27	24	woman	46			no	vegetarian	Slovak
HY_28	39	woman	46		yes	no
HY_29	28	man	46	fixed orthodontic apparatus		no
HY_30	22	woman	46		yes	no
HY_31	26	woman	46			no
HY_32	24	woman	46			no
HY_33	21	woman	46		yes	no
HY_34	23	man	46		yes	no
HY_35	23	woman	46			no
HY_36	23	man	46			no
HY_37	23	woman	46			no
HY_38	23	woman	46	Celiac disease, autoimmune thyroiditis		no	gluten free
HY_39	23	woman	46		yes	no		Hungarian
HY_40	28	woman	46		yes	no
HY_41	23	woman	46		yes	no
HY_42	23	woman	46		yes	no
HY_43	23	woman	46		yes	no
HY_44	22	woman	46		yes	no
HY_45	22	man	46		yes	no
HY_46	23	woman	46			no
HY_47	23	woman	46			no	vegan
HY_48	22	woman	46			no		Slovak
HY_49	23	woman	46		yes	no
HY_50	22	woman	46			no
HY_51	38	man	46	hypercholesterolemia		no
HY_52	21	woman	46		yes	no
HY_53	21	man	46		yes	no
HY_54	22	man	46			no
HY_55	22	woman	46		yes	no
HY_56	20	woman	46	Crohn´s disease	yes	no
HY_57	21	woman	46			no
HY_58	21	woman	46			no
HY_59	20	man	46		yes	no
HY_60	22	man	46			no
HY_61	23	woman	46			no
HY_62	23	woman	46			no
HY_63	23	woman	46		yes	no
HY_64	21	man	46			no
HY_65	20	woman	46		yes	no		Ukraine
HY_66	23	woman	46	Celiac disease		no	gluten free
HY_67	24	man	46		yes	no
HY_68	20	woman	46	autoimmune thyroiditis		no
HY_69	22	woman	46			no	vegetarian
HY_70	20	woman	46		yes	no
HY_71	19	man	46		yes	no		Slovak
HY_72	19	woman	46		yes	no
HY_73	22	woman	46			no		Slovak
HY_74	21	woman	46			no
HY_75	22	woman	46	Celiac disease, lactose intolerance		no	gluten free, lactose free
HY_76	19	woman	46			no
HY_77	20	woman	46		yes	no
HY_78	19	woman	46			no
HY_79	20	woman	46			no
HY_80	19	woman	46			no
HY_81	19	man	46			no
HY_82	21	woman	46			no
HY_83	27	woman	46			no
HY_84	22	woman	46	deep bite (traumatization palate)	yes	no
HY_85	22	woman	46			no
HY_86	22	woman	46		yes	no
HY_87	33	woman	34			no
HY_88	37	man	13			no
HY_89	32	man	22			no
HY_90	35	woman	13			no
HY_91	28	woman	36			no

## Sheet: Healthy  old (HO)
Sample identification (highlighted are samples belonging to transient cluster according to Figure 4)	Age (average age 46)	Sex	Sampled tooth	Health status	Smoking	Special diet	Nationality other then Czech
HO_1	53	woman	13	high blood pressure	no	no	Russian
HO_2	51	woman	31		no	no
HO_3	40	man	46		no	no	Armenian
HO_4	40	man	33		no	no
HO_5	51	man	45		no	no
HO_6	45	woman	15		no	no
HO_7	51	woman	45		no	no
HO_8	40	woman	44		no	no
HO_9	47	woman	44	high blood pressure	no	no
HO_10	44	woman	13		no	no
HO_11	41	woman	36		no	no
HO_12	41	man	25		no	no
HO_13	41	man	36		no	no
HO_14	53	woman	46	high blood pressure	no	no
HO_15	53	woman	33		no	no
HO_16	40	man	36		no	no
HO_17	51	woman	46		no	no

## Sheet: Aggressive periodontits  (AP)
Sample identification (highlighted are samples belonging to transient cluster according to Figure 4)	Age (average age 32.78)	Sex	Type of periodontitis	Number of periodontal pockets/total number of teeth	Sampled tooth	PPD /mm/	CAL	BOP	Health status	Smoking (cig. per day)	Special diet	Nationality other then Czech
AP_1	36	woman	generalized	26/28	17	7	9	35		no	no info
AP_2	31	man	localized	8/28	27	8	9	20		no	no info
AP_3	27	woman	generalized	28/28	27	7	8	100		no	no info
AP_4	36	man	generalized	22/28	27	9	10	54		no	no info
AP_5	35	man	generalized	22/22	14	8	10	100		YES (no info)	no info
AP_6	43	woman	localized	8/28	22	8	9	92		no	no info
AP_7	40	man	localized	5/26	22	8	10	55		no	no info
AP_8	25	woman	localized	8/28	16	6	6	45		no	no info
AP_9	40	man	generalized	25/25	17	8	9	100		no	no info
AP_10	47	man	localized	8/28	26	8	8	30		no	no info
AP_11	40	woman	generalized	20/28	26	7	7	100		no	no info
AP_12	26	man	localized	6/28	26	8	9	14		no	no info
AP_13	42	woman	generalized	21/27	37	8	9	100	high blood pressure	no	no info
AP_14	31	woman	localized	6/28	16	5	8	42		no	no info
AP_15	38	woman	generalized	20/28	17	8	9	28		no	no info
AP_16	39	woman	localized	7/27	26	8	8	47		no	no info
AP_17	38	woman	localized	8/28	16	8	8	21		YES (1)	no info
AP_18	20	woman	generalized	28/28	13	8	9	84		no	no info	Vietnamese
AP_19	38	man	localized	6/26	26	12	12	38		no	no info
AP_20	37	woman	localized	8/28	36	7	8	35		no	no info
AP_21	35	woman	generalized	28/28	11	8	9	65		no	no info
AP_22	28	man	localized	8/28	47	8	8	32		no	no info	Arabic
AP_23	33	man	generalized	25/28	13	7	9	80		no	no info
AP_24	30	woman	generalized	14/27	11	6	8	100		no	no info
AP_25	33	woman	generalized	24/28	47	8	8	98		no	no info
AP_26	37	woman	localized	5/27	17	5	8	74		no	no info
AP_27	42	man	generalized	28/28	13	6	8	100		no	no info
AP_28	36	woman	generalized	20/28	32	7	10	89		no	no info
AP_29	20	woman	generalized	21/28	16	8	7	82		no	no info
AP_30	33	man	generalized	25/28	46	8	6	100		no	no info
AP_31	24	man	generalized	25/28	16	7	7	100		no	no info
AP_32	28	man	generalized	16/28	24	7	8	65		no	no info	Vietnamese
AP_33	23	woman	localized	4/28	16	6	6	100		YES (3-5)	no info
AP_34	31	woman	generalized	28/28	32	7	8	94		no	no info	Vietnamese
AP_35	25	man	localized	5/28	33	8	8	100		no	no info
AP_36	24	man	generalized	28/28	26	9	8	100		no	no info
AP_37	22	man	localized	7/28	37	12	12	100		no	no info
AP_38	29	man	generalized	28/28	22	11	11	100		YES (no info)	no info
AP_39	20	woman	localized	6/28	16	7	7	45		no	no info
AP_40	35	man	localized	8/28	36	7	9	97		YES (20)	no info
AP_41	34	man	generalized	28/28	16	8	8	89		no	no info
AP_42	31	man	localized	8/28	27	6	6	95		YES (10)	no info
AP_43	29	man	generalized	28/28	46	7	7	100		YES (25)	no info
AP_44	46	man	generalized	20/28	46	10	10	40		no	no info
AP_45	38	man	localized	6/28	14	12	12	36		no	no info

## Sheet: descriptive statistics
		GROUP
		HY	HO	AP
Average age (years)		23	46	33
SEX	Men	17	6	24
	Women	74	11	21
Periodontitis	Localized			20
	Generalized	-	-	25
Average number of periodontal pockets >2 mm		0	0	16.54 (median 20)
Smoking	Smoker	1	0	7
	Nonsmoker	90	17	38
Health status	Diabetes	0	0	0
	Celiac disease	3	0	0
	Pregnancy	1	0	0
	Hypertension	0	3	1
	Crohn´s disease	1	0	0
Regionality (nationality)	Czech	80	15	41
	Slovak	8	0	0
	Other	1Korean/1Mexican/1Hungarian	1Russian/ 1Armenian	3Vietnamese/ 1Arabic
