# Supplementary material for: The Oral Microbiome in Periodontal Health
Source: Front Cell Infect Microbiol. 2021 Mar 22;11:629723. doi: 10.3389/fcimb.2021.629723 (PMC8019927; doi:10.3389/fcimb.2021.629723)
Supplement: Supplementary file 2 [file Table_2.xlsx]

## Sheet: List2
Primary PCR
Primer	Sequences (5’-3’)
515F	GTGCCAGCMGCNGCGG
907R	CCGTCAATTCMTTTGAGTTT
Secondary PCR
Sample	Forward primer		Sequences (5’-3’)		Reverse primer	Sequences (5’-3’)
HY_1	515F_M102		AGATGATGTGTGCCAGCMGCNGCGG		907R_T011	ACGACCTTCCGTCAATTCMTTTGAGTTT
HY_2	515F_M096		ATTGCGTGTGTGCCAGCMGCNGCGG		907R_T001	AAGTCTTCCGTCAATTCMTTTGAGTTT
HY_3	515F_M096		ATTGCGTGTGTGCCAGCMGCNGCGG		907R_T003	ATGGTTTCCGTCAATTCMTTTGAGTTT
HY_4	515F_M096		ATTGCGTGTGTGCCAGCMGCNGCGG		907R_T004	ATTAGTTCCGTCAATTCMTTTGAGTTT
HY_5	515F_M096		ATTGCGTGTGTGCCAGCMGCNGCGG		907R_T006	AATCGTTCCGTCAATTCMTTTGAGTTT
HY_6	515F_M096		ATTGCGTGTGTGCCAGCMGCNGCGG		907R_T007	AACCTTTCCGTCAATTCMTTTGAGTTT
HY_7	515F_M096		ATTGCGTGTGTGCCAGCMGCNGCGG		907R_T008	ACCAATTCCGTCAATTCMTTTGAGTTT
HY_8	515F_M096		ATTGCGTGTGTGCCAGCMGCNGCGG		907R_T009	ACCTTGTTCCGTCAATTCMTTTGAGTTT
HY_9	515F_M096		ATTGCGTGTGTGCCAGCMGCNGCGG		907R_T010	ATATCGTTCCGTCAATTCMTTTGAGTTT
HY_10	515F_M096		ATTGCGTGTGTGCCAGCMGCNGCGG		907R_T011	ACGACCTTCCGTCAATTCMTTTGAGTTT
HY_11	515F_M096		ATTGCGTGTGTGCCAGCMGCNGCGG		907R_T012	ATTCGTTTCCGTCAATTCMTTTGAGTTT
HY_12	515F_M099		ATAAAGAGTGTGCCAGCMGCNGCGG		907R_T012	ATTCGTTTCCGTCAATTCMTTTGAGTTT
HY_13	515F_M099		ATAAAGAGTGTGCCAGCMGCNGCGG		907R_T009	ACCTTGTTCCGTCAATTCMTTTGAGTTT
HY_14	515F_M099		ATAAAGAGTGTGCCAGCMGCNGCGG		907R_T008	ACCAATTCCGTCAATTCMTTTGAGTTT
HY_15	515F_M099		ATAAAGAGTGTGCCAGCMGCNGCGG		907R_T001	AAGTCTTCCGTCAATTCMTTTGAGTTT
HY_16	515F_M099		ATAAAGAGTGTGCCAGCMGCNGCGG		907R_T013	AGTCGTTTCCGTCAATTCMTTTGAGTTT
HY_17	515F_M099		ATAAAGAGTGTGCCAGCMGCNGCGG		907R_T003	ATGGTTTCCGTCAATTCMTTTGAGTTT
HY_18	515F_M103		AATATACGTGTGCCAGCMGCNGCGG		907R_T001	AAGTCTTCCGTCAATTCMTTTGAGTTT
HY_19	515F_M103		AATATACGTGTGCCAGCMGCNGCGG		907R_T002	AGGCTTTCCGTCAATTCMTTTGAGTTT
HY_20	515F_M103		AATATACGTGTGCCAGCMGCNGCGG		907R_T003	ATGGTTTCCGTCAATTCMTTTGAGTTT
HY_21	515F_M103		AATATACGTGTGCCAGCMGCNGCGG		907R_T004	ATTAGTTCCGTCAATTCMTTTGAGTTT
HY_22	515F_M103		AATATACGTGTGCCAGCMGCNGCGG		907R_T006	AATCGTTCCGTCAATTCMTTTGAGTTT
HY_23	515F_M103		AATATACGTGTGCCAGCMGCNGCGG		907R_T007	AACCTTTCCGTCAATTCMTTTGAGTTT
HY_24	515F_M103		AATATACGTGTGCCAGCMGCNGCGG		907R_T009	ACCTTGTTCCGTCAATTCMTTTGAGTTT
HY_25	515F_M103		AATATACGTGTGCCAGCMGCNGCGG		907R_T010	ATATCGTTCCGTCAATTCMTTTGAGTTT
HY_26	515F_M103		AATATACGTGTGCCAGCMGCNGCGG		907R_T011	ACGACCTTCCGTCAATTCMTTTGAGTTT
HY_27	515F_M103		AATATACGTGTGCCAGCMGCNGCGG		907R_T012	ATTCGTTTCCGTCAATTCMTTTGAGTTT
HY_28	515F_M103		AATATACGTGTGCCAGCMGCNGCGG		907R_T013	AGTCGTTTCCGTCAATTCMTTTGAGTTT
HY_29	515F_M103		AATATACGTGTGCCAGCMGCNGCGG		907R_T014	ATTCCATTCCGTCAATTCMTTTGAGTTT
HY_30	515F_M103		AATATACGTGTGCCAGCMGCNGCGG		907R_T015	ACCCTATTCCGTCAATTCMTTTGAGTTT
HY_31	515F_M103		AATATACGTGTGCCAGCMGCNGCGG		907R_T016	ACTTGGTTCCGTCAATTCMTTTGAGTTT
HY_32	515F_M103		AATATACGTGTGCCAGCMGCNGCGG		907R_T018	ACCGTTATTCCGTCAATTCMTTTGAGTTT
HY_33	515F_M103		AATATACGTGTGCCAGCMGCNGCGG		907R_T019	AGTGTTATTCCGTCAATTCMTTTGAGTTT
HY_34	515F_M103		AATATACGTGTGCCAGCMGCNGCGG		907R_T022	ACGAGCCTTCCGTCAATTCMTTTGAGTTT
HY_35	515F_M103		AATATACGTGTGCCAGCMGCNGCGG		907R_T023	AGCCATTTTCCGTCAATTCMTTTGAGTTT
HY_36	515F_M103		AATATACGTGTGCCAGCMGCNGCGG		907R_T024	ATTTGCCTTCCGTCAATTCMTTTGAGTTT
HY_37	515F_M105		ACGACATGTGTGCCAGCMGCNGCGG		907R_T001	AAGTCTTCCGTCAATTCMTTTGAGTTT
HY_38	515F_M105		ACGACATGTGTGCCAGCMGCNGCGG		907R_T002	AGGCTTTCCGTCAATTCMTTTGAGTTT
HY_39	515F_M105		ACGACATGTGTGCCAGCMGCNGCGG		907R_T003	ATGGTTTCCGTCAATTCMTTTGAGTTT
HY_40	515F_M105		ACGACATGTGTGCCAGCMGCNGCGG		907R_T004	ATTAGTTCCGTCAATTCMTTTGAGTTT
HY_41	515F_M105		ACGACATGTGTGCCAGCMGCNGCGG		907R_T006	AATCGTTCCGTCAATTCMTTTGAGTTT
HY_42	515F_M105		ACGACATGTGTGCCAGCMGCNGCGG		907R_T007	AACCTTTCCGTCAATTCMTTTGAGTTT
HY_43	515F_M105		ACGACATGTGTGCCAGCMGCNGCGG		907R_T009	ACCTTGTTCCGTCAATTCMTTTGAGTTT
HY_44	515F_M105		ACGACATGTGTGCCAGCMGCNGCGG		907R_T010	ATATCGTTCCGTCAATTCMTTTGAGTTT
HY_45	515F_M105		ACGACATGTGTGCCAGCMGCNGCGG		907R_T011	ACGACCTTCCGTCAATTCMTTTGAGTTT
HY_46	515F_M105		ACGACATGTGTGCCAGCMGCNGCGG		907R_T012	ATTCGTTTCCGTCAATTCMTTTGAGTTT
HY_47	515F_M105		ACGACATGTGTGCCAGCMGCNGCGG		907R_T013	AGTCGTTTCCGTCAATTCMTTTGAGTTT
HY_48	515F_M096		ATTGCGTGTGTGCCAGCMGCNGCGG		907R_T002	AGGCTTTCCGTCAATTCMTTTGAGTTT
HY_49	515F_M096		ATTGCGTGTGTGCCAGCMGCNGCGG		907R_T008	ACCAATTCCGTCAATTCMTTTGAGTTT
HY_50	515F_M096		ATTGCGTGTGTGCCAGCMGCNGCGG		907R_T009	ACCTTGTTCCGTCAATTCMTTTGAGTTT
HY_51	515F_M096		ATTGCGTGTGTGCCAGCMGCNGCGG		907R_T011	ACGACCTTCCGTCAATTCMTTTGAGTTT
HY_52	515F_M096		ATTGCGTGTGTGCCAGCMGCNGCGG		907R_T012	ATTCGTTTCCGTCAATTCMTTTGAGTTT
HY_53	515F_M096		ATTGCGTGTGTGCCAGCMGCNGCGG		907R_T013	AGTCGTTTCCGTCAATTCMTTTGAGTTT
HY_54	515F_M096		ATTGCGTGTGTGCCAGCMGCNGCGG		907R_T014	ATTCCATTCCGTCAATTCMTTTGAGTTT
HY_55	515F_M096		ATTGCGTGTGTGCCAGCMGCNGCGG		907R_T015	ACCCTATTCCGTCAATTCMTTTGAGTTT
HY_56	515F_M096		ATTGCGTGTGTGCCAGCMGCNGCGG		907R_T016	ACTTGGTTCCGTCAATTCMTTTGAGTTT
HY_57	515F_M096		ATTGCGTGTGTGCCAGCMGCNGCGG		907R_T018	ACCGTTATTCCGTCAATTCMTTTGAGTTT
HY_58	515F_M096		ATTGCGTGTGTGCCAGCMGCNGCGG		907R_T019	AGTGTTATTCCGTCAATTCMTTTGAGTTT
HY_59	515F_M096		ATTGCGTGTGTGCCAGCMGCNGCGG		907R_T022	ACGAGCCTTCCGTCAATTCMTTTGAGTTT
HY_60	515F_M096		ATTGCGTGTGTGCCAGCMGCNGCGG		907R_T023	AGCCATTTTCCGTCAATTCMTTTGAGTTT
HY_61	515F_M096		ATTGCGTGTGTGCCAGCMGCNGCGG		907R_T024	ATTTGCCTTCCGTCAATTCMTTTGAGTTT
HY_62	515F_M099		ATAAAGAGTGTGCCAGCMGCNGCGG		907R_T001	AAGTCTTCCGTCAATTCMTTTGAGTTT
HY_63	515F_M099		ATAAAGAGTGTGCCAGCMGCNGCGG		907R_T003	ATGGTTTCCGTCAATTCMTTTGAGTTT
HY_64	515F_M099		ATAAAGAGTGTGCCAGCMGCNGCGG		907R_T004	ATTAGTTCCGTCAATTCMTTTGAGTTT
HY_65	515F_M099		ATAAAGAGTGTGCCAGCMGCNGCGG		907R_T006	AATCGTTCCGTCAATTCMTTTGAGTTT
HY_66	515F_M099		ATAAAGAGTGTGCCAGCMGCNGCGG		907R_T007	AACCTTTCCGTCAATTCMTTTGAGTTT
HY_67	515F_M099		ATAAAGAGTGTGCCAGCMGCNGCGG		907R_T008	ACCAATTCCGTCAATTCMTTTGAGTTT
HY_68	515F_M099		ATAAAGAGTGTGCCAGCMGCNGCGG		907R_T009	ACCTTGTTCCGTCAATTCMTTTGAGTTT
HY_69	515F_M099		ATAAAGAGTGTGCCAGCMGCNGCGG		907R_T010	ATATCGTTCCGTCAATTCMTTTGAGTTT
HY_70	515F_M099		ATAAAGAGTGTGCCAGCMGCNGCGG		907R_T011	ACGACCTTCCGTCAATTCMTTTGAGTTT
HY_71	515F_M099		ATAAAGAGTGTGCCAGCMGCNGCGG		907R_T012	ATTCGTTTCCGTCAATTCMTTTGAGTTT
HY_72	515F_M099		ATAAAGAGTGTGCCAGCMGCNGCGG		907R_T013	AGTCGTTTCCGTCAATTCMTTTGAGTTT
HY_73	515F_M099		ATAAAGAGTGTGCCAGCMGCNGCGG		907R_T014	ATTCCATTCCGTCAATTCMTTTGAGTTT
HY_74	515F_M099		ATAAAGAGTGTGCCAGCMGCNGCGG		907R_T015	ACCCTATTCCGTCAATTCMTTTGAGTTT
HY_75	515F_M099		ATAAAGAGTGTGCCAGCMGCNGCGG		907R_T024	ATTTGCCTTCCGTCAATTCMTTTGAGTTT
HY_76	515F_M102		AGATGATGTGTGCCAGCMGCNGCGG		907R_T001	AAGTCTTCCGTCAATTCMTTTGAGTTT
HY_77	515F_M102		AGATGATGTGTGCCAGCMGCNGCGG		907R_T003	ATGGTTTCCGTCAATTCMTTTGAGTTT
HY_78	515F_M102		AGATGATGTGTGCCAGCMGCNGCGG		907R_T004	ATTAGTTCCGTCAATTCMTTTGAGTTT
HY_79	515F_M102		AGATGATGTGTGCCAGCMGCNGCGG		907R_T006	AATCGTTCCGTCAATTCMTTTGAGTTT
HY_80	515F_M102		AGATGATGTGTGCCAGCMGCNGCGG		907R_T007	AACCTTTCCGTCAATTCMTTTGAGTTT
HY_81	515F_M102		AGATGATGTGTGCCAGCMGCNGCGG		907R_T009	ACCTTGTTCCGTCAATTCMTTTGAGTTT
HY_82	515F_M102		AGATGATGTGTGCCAGCMGCNGCGG		907R_T010	ATATCGTTCCGTCAATTCMTTTGAGTTT
HY_83	515F_M102		AGATGATGTGTGCCAGCMGCNGCGG		907R_T013	AGTCGTTTCCGTCAATTCMTTTGAGTTT
HY_84	515F_M102		AGATGATGTGTGCCAGCMGCNGCGG		907R_T015	ACCCTATTCCGTCAATTCMTTTGAGTTT
HY_85	515F_M102		AGATGATGTGTGCCAGCMGCNGCGG		907R_T017	ATTACGCTTCCGTCAATTCMTTTGAGTTT
HY_86	515F_M102		AGATGATGTGTGCCAGCMGCNGCGG		907R_T019	AGTGTTATTCCGTCAATTCMTTTGAGTTT
HY_87	515F_M103		AATATACGTGTGCCAGCMGCNGCGG		907R_T003	ATGGTTTCCGTCAATTCMTTTGAGTTT
HY_88	515F_M103		AATATACGTGTGCCAGCMGCNGCGG		907R_T022	ACGAGCCTTCCGTCAATTCMTTTGAGTTT
HY_89	515F_M103		AATATACGTGTGCCAGCMGCNGCGG		907R_T024	ATTTGCCTTCCGTCAATTCMTTTGAGTTT
HY_90	515F_M105		ACGACATGTGTGCCAGCMGCNGCGG		907R_T001	AAGTCTTCCGTCAATTCMTTTGAGTTT
HY_91	515F_M105		ACGACATGTGTGCCAGCMGCNGCGG		907R_T016	ACTTGGTTCCGTCAATTCMTTTGAGTTT
HO_1	515F_M103		AATATACGTGTGCCAGCMGCNGCGG		907R_T001	AAGTCTTCCGTCAATTCMTTTGAGTTT
HO_2	515F_M103		AATATACGTGTGCCAGCMGCNGCGG		907R_T002	AGGCTTTCCGTCAATTCMTTTGAGTTT
HO_3	515F_M103		AATATACGTGTGCCAGCMGCNGCGG		907R_T004	ATTAGTTCCGTCAATTCMTTTGAGTTT
HO_4	515F_M103		AATATACGTGTGCCAGCMGCNGCGG		907R_T011	ACGACCTTCCGTCAATTCMTTTGAGTTT
HO_5	515F_M103		AATATACGTGTGCCAGCMGCNGCGG		907R_T012	ATTCGTTTCCGTCAATTCMTTTGAGTTT
HO_6	515F_M103		AATATACGTGTGCCAGCMGCNGCGG		907R_T015	ACCCTATTCCGTCAATTCMTTTGAGTTT
HO_7	515F_M103		AATATACGTGTGCCAGCMGCNGCGG		907R_T023	AGCCATTTTCCGTCAATTCMTTTGAGTTT
HO_8	515F_M105		ACGACATGTGTGCCAGCMGCNGCGG		907R_T002	AGGCTTTCCGTCAATTCMTTTGAGTTT
HO_9	515F_M105		ACGACATGTGTGCCAGCMGCNGCGG		907R_T003	ATGGTTTCCGTCAATTCMTTTGAGTTT
HO_10	515F_M105		ACGACATGTGTGCCAGCMGCNGCGG		907R_T004	ATTAGTTCCGTCAATTCMTTTGAGTTT
HO_11	515F_M105		ACGACATGTGTGCCAGCMGCNGCGG		907R_T007	AACCTTTCCGTCAATTCMTTTGAGTTT
HO_12	515F_M105		ACGACATGTGTGCCAGCMGCNGCGG		907R_T010	ATATCGTTCCGTCAATTCMTTTGAGTTT
HO_13	515F_M105		ACGACATGTGTGCCAGCMGCNGCGG		907R_T011	ACGACCTTCCGTCAATTCMTTTGAGTTT
HO_14	515F_M105		ACGACATGTGTGCCAGCMGCNGCGG		907R_T012	ATTCGTTTCCGTCAATTCMTTTGAGTTT
HO_15	515F_M105		ACGACATGTGTGCCAGCMGCNGCGG		907R_T013	AGTCGTTTCCGTCAATTCMTTTGAGTTT
HO_16	515F_M105		ACGACATGTGTGCCAGCMGCNGCGG		907R_T014	ATTCCATTCCGTCAATTCMTTTGAGTTT
HO_17	515F_M105		ACGACATGTGTGCCAGCMGCNGCGG		907R_T015	ACCCTATTCCGTCAATTCMTTTGAGTTT
AP_1	515F_M105		ACGACATGTGTGCCAGCMGCNGCGG		907R_T001	AAGTCTTCCGTCAATTCMTTTGAGTTT
AP_2	515F_M105		ACGACATGTGTGCCAGCMGCNGCGG		907R_T004	ATTAGTTCCGTCAATTCMTTTGAGTTT
AP_3	515F_M105		ACGACATGTGTGCCAGCMGCNGCGG		907R_T007	AACCTTTCCGTCAATTCMTTTGAGTTT
AP_4	515F_M096		ATTGCGTGTGTGCCAGCMGCNGCGG		907R_T001	AAGTCTTCCGTCAATTCMTTTGAGTTT
AP_5	515F_M096		ATTGCGTGTGTGCCAGCMGCNGCGG		907R_T004	ATTAGTTCCGTCAATTCMTTTGAGTTT
AP_6	515F_M096		ATTGCGTGTGTGCCAGCMGCNGCGG		907R_T007	AACCTTTCCGTCAATTCMTTTGAGTTT
AP_7	515F_M096		ATTGCGTGTGTGCCAGCMGCNGCGG		907R_T010	ATATCGTTCCGTCAATTCMTTTGAGTTT
AP_8	515F_M096		ATTGCGTGTGTGCCAGCMGCNGCGG		907R_T013	AGTCGTTTCCGTCAATTCMTTTGAGTTT
AP_9	515F_M096		ATTGCGTGTGTGCCAGCMGCNGCGG		907R_T016	ACTTGGTTCCGTCAATTCMTTTGAGTTT
AP_10	515F_M096		ATTGCGTGTGTGCCAGCMGCNGCGG		907R_T019	AGTGTTATTCCGTCAATTCMTTTGAGTTT
AP_11	515F_M099		ATAAAGAGTGTGCCAGCMGCNGCGG		907R_T004	ATTAGTTCCGTCAATTCMTTTGAGTTT
AP_12	515F_M096		ATTGCGTGTGTGCCAGCMGCNGCGG		907R_T022	ACGAGCCTTCCGTCAATTCMTTTGAGTTT
AP_13	515F_M099		ATAAAGAGTGTGCCAGCMGCNGCGG		907R_T001	AAGTCTTCCGTCAATTCMTTTGAGTTT
AP_14	515F_M099		ATAAAGAGTGTGCCAGCMGCNGCGG		907R_T007	AACCTTTCCGTCAATTCMTTTGAGTTT
AP_15	515F_M099		ATAAAGAGTGTGCCAGCMGCNGCGG		907R_T010	ATATCGTTCCGTCAATTCMTTTGAGTTT
AP_16	515F_M099		ATAAAGAGTGTGCCAGCMGCNGCGG		907R_T013	AGTCGTTTCCGTCAATTCMTTTGAGTTT
AP_17	515F_M099		ATAAAGAGTGTGCCAGCMGCNGCGG		907R_T001	AAGTCTTCCGTCAATTCMTTTGAGTTT
AP_18	515F_M099		ATAAAGAGTGTGCCAGCMGCNGCGG		907R_T006	AATCGTTCCGTCAATTCMTTTGAGTTT
AP_19	515F_M096		ATTGCGTGTGTGCCAGCMGCNGCGG		907R_T022	ACGAGCCTTCCGTCAATTCMTTTGAGTTT
AP_20	515F_M103		AATATACGTGTGCCAGCMGCNGCGG		907R_T001	AAGTCTTCCGTCAATTCMTTTGAGTTT
AP_21	515F_M103		AATATACGTGTGCCAGCMGCNGCGG		907R_T004	ATTAGTTCCGTCAATTCMTTTGAGTTT
AP_22	515F_M103		AATATACGTGTGCCAGCMGCNGCGG		907R_T009	ACCTTGTTCCGTCAATTCMTTTGAGTTT
AP_23	515F_M103		AATATACGTGTGCCAGCMGCNGCGG		907R_T012	ATTCGTTTCCGTCAATTCMTTTGAGTTT
AP_24	515F_M103		AATATACGTGTGCCAGCMGCNGCGG		907R_T015	ACCCTATTCCGTCAATTCMTTTGAGTTT
AP_25	515F_M103		AATATACGTGTGCCAGCMGCNGCGG		907R_T019	AGTGTTATTCCGTCAATTCMTTTGAGTTT
AP_26	515F_M096		ATTGCGTGTGTGCCAGCMGCNGCGG		907R_T002	AGGCTTTCCGTCAATTCMTTTGAGTTT
AP_27	515F_M096		ATTGCGTGTGTGCCAGCMGCNGCGG		907R_T011	ACGACCTTCCGTCAATTCMTTTGAGTTT
AP_28	515F_M096		ATTGCGTGTGTGCCAGCMGCNGCGG		907R_T014	ATTCCATTCCGTCAATTCMTTTGAGTTT
AP_29	515F_M096		ATTGCGTGTGTGCCAGCMGCNGCGG		907R_T018	ACCGTTATTCCGTCAATTCMTTTGAGTTT
AP_30	515F_M096		ATTGCGTGTGTGCCAGCMGCNGCGG		907R_T024	ATTTGCCTTCCGTCAATTCMTTTGAGTTT
AP_31	515F_M099		ATAAAGAGTGTGCCAGCMGCNGCGG		907R_T003	ATGGTTTCCGTCAATTCMTTTGAGTTT
AP_32	515F_M099		ATAAAGAGTGTGCCAGCMGCNGCGG		907R_T007	AACCTTTCCGTCAATTCMTTTGAGTTT
AP_33	515F_M099		ATAAAGAGTGTGCCAGCMGCNGCGG		907R_T011	ACGACCTTCCGTCAATTCMTTTGAGTTT
AP_34	515F_M099		ATAAAGAGTGTGCCAGCMGCNGCGG		907R_T024	ATTTGCCTTCCGTCAATTCMTTTGAGTTT
AP_35	515F_M102		AGATGATGTGTGCCAGCMGCNGCGG		907R_T004	ATTAGTTCCGTCAATTCMTTTGAGTTT
AP_36	515F_M099		ATAAAGAGTGTGCCAGCMGCNGCGG		907R_T001	AAGTCTTCCGTCAATTCMTTTGAGTTT
AP_37	515F_M102		AGATGATGTGTGCCAGCMGCNGCGG		907R_T009	ACCTTGTTCCGTCAATTCMTTTGAGTTT
AP_38	515F_M099		ATAAAGAGTGTGCCAGCMGCNGCGG		907R_T006	AATCGTTCCGTCAATTCMTTTGAGTTT
AP_39	515F_M099		ATAAAGAGTGTGCCAGCMGCNGCGG		907R_T009	ACCTTGTTCCGTCAATTCMTTTGAGTTT
AP_40	515F_M099		ATAAAGAGTGTGCCAGCMGCNGCGG		907R_T012	ACCTTGTTCCGTCAATTCMTTTGAGTTT
AP_41	515F_M099		ATAAAGAGTGTGCCAGCMGCNGCGG		907R_T015	ACCCTATTCCGTCAATTCMTTTGAGTTT
AP_42	515F_M096		ATTGCGTGTGTGCCAGCMGCNGCGG		907R_T002	AGGCTTTCCGTCAATTCMTTTGAGTTT
AP_43	515F_M096		ATTGCGTGTGTGCCAGCMGCNGCGG		907R_T011	ACGACCTTCCGTCAATTCMTTTGAGTTT
AP_44	515F_M096		ATTGCGTGTGTGCCAGCMGCNGCGG		907R_T014	ATTCCATTCCGTCAATTCMTTTGAGTTT
AP_45	515F_M102		AGATGATGTGTGCCAGCMGCNGCGG		907R_T001	AAGTCTTCCGTCAATTCMTTTGAGTTT
