# Supplementary material for: The Oral Microbiome in Periodontal Health
Source: Front Cell Infect Microbiol. 2021 Mar 22;11:629723. doi: 10.3389/fcimb.2021.629723 (PMC8019927; doi:10.3389/fcimb.2021.629723)
Supplement: Supplementary file 6 [file Table_6.xlsx]

## Sheet: Taxa distribution in stomatotyp
Taxon No.	Taxon name	Stomatotype / average relative abundance						Order according to multivatiate SIMPER test
		Cluster 1	Cluster 2	Cluster 3a	Cluster 3b	Cluster 4	Cluster 5
20 most discriminative taxa according to SIMPER		HEALTHY				TRANSIENT	PERIODONTTIS
CT3	Fusobacterium nucleatum	2.71973	6.65577	0.45465	2.61765	29.2158	22.7885	1
CT2	Streptococcus mitis; S. oralis	33.2293	13.4687	7.08137	5.77615	5.50051	0.35139	2
CT6	Veillonella dispar; V. parvula	6.15881	29.6029	7.62956	2.53774	4.52678	0.482989	3
CT43	Streptococcus gordonii; S. sanguinis	2.36954	4.28954	30.0323	2.77408	0.743257	0.0648644	4
HMT718	Haemophilus parainfluenzae	7.31826	3.392	2.03229	1.92674	0.797233	0.0336043	5
CT8	Porphyromonas pasteri; P. catoniae	3.11581	1.7261	0.344911	1.51299	10.423	0.118381	6
CT25	Neisseria flava; N. mucosa	3.74201	10.8126	4.89924	3.5029	2.34655	0.800524	7
CT27	Neisseria subflava	4.13402	0.514866	0.803088	6.85242	0.613747	0.162044	8
CT37	Gemella morbillorum	3.91685	0.368206	0.285214	2.63895	1.31455	0.0427786	9
CT10	Prevotella histicola	1.90516	3.84895	0.407602	0.411343	0.904128	0.0931354	10
CT5	Streptococcus parasanguinis	1.21015	0.786264	0.460495	0.561984	0.74767	0.0589766	11
CT49	Granulicatella adiacens	0.6	0.49	0.29	0.5	0.14	0.01	12
HMT22	Lautropia mirabilis	1.13988	2.07472	7.72799	0.787345	0.380701	0.103416	13
HMT775	Capnocytophaga sputigena	1.12535	1.8638	0.167663	0.878428	2.28322	0.0497122	14
CT23	gemella morbillorum	2.89715	0.460973	0.101753	0.239379	0.261936	0.0112047	15
CT54	Streptococcus anginosus	0.12	0.88	0.15	0.07	0.68	0.08	16
CT48	Rothia dentocariosa	1.55844	0.769159	12.5566	1.85774	0.260253	0.188494	17
HMT706	Kingella oralis	0.431414	1.27774	0.356577	0.473598	0.441078	0.033807	18
HMT623	Campylobacter gracilis	0.05	0.81	0.01	0.07	0.93	0.34	19
CT56	Campylobacter rectus	0.0611238	0.292531	0.00934006	0.0867944	0.982096	1.50005	20
Other abundant taxa
HMT337	Capnocytophaga gingivalis	0.470021	1.11151	0.148505	0.0231062	0.644568	0.0881293
HMT14	Neisseria oralis	2.83087	0.70695	0.130402	12.1771	1.2372	0.108206
HMT37	Stenotrophomonas nitritireducens	0.880011	0.720207	5.56409	1.15498	0.044186	0.0962562
CT13	Aggregatibacter aphrophilus	1.5104	0.404253	0.0466387	1.89663	0.466486	0.145859
CT22	Porphyromonas endodontalis	0.446795	0.0036043	0.0140101	0.0378419	1.19686	4.51375
CT50	Treponema denticola	0.0484675	0.00147149	0.0140101	0	1.00578	5.81765
HMT274	Bacteroidales [G-2] sp.	0.0752259	0.00580974	0.00934006	1.10462	0.361084	2.52382
HMT619	Porphyromonas gingivalis	0.00767297	0.0022781	0	0.100659	1.23581	12.419
HMT643	Prevotella intermedia	0.141397	0.00610946	0	0.0410855	2.12387	2.78973
HMT654	Eggerthella lenta	0.304478	0.269197	3.27778	1.03935	0.00957583	0.00720248
HMT322	Bergeyella sp.	1.16998	0.651749	0.0684997	0.617447	0.46817	0.00437962
CT7	Treponema vincentii	0.0479412	0.00872816	0.0140101	0.0129744	0.91031	3.68446
CT11	Treponema socranskii	0.00950061	0.015773	0.0700504	0.0287597	0.937918	3.43302
CT33	Class Bacilli	0.662382	0.16397	0.0792686	20.1693	0.00618052	0
CT51	Capnocytophaga granulosa	0.895914	0.453532	0	0	2.18689	0.0717991
HMT329	Capnocytophaga leadbetteri	0.732928	0.469968	0.0210151	0.0208125	1.72219	0.042559
CT4	Actinomyces naeslundii	0.181661	0.347541	5.08474	0.22448	0.076937	0.136778
CT12	Fretibacterium sp.	0.00426409	0	0.0186801	0.0115328	0.16432	7.24196
CT24	Haemophilus sputorum	2.08952	0.204066	0.0639845	0.383648	0.335711	0.00245514
CT42	Treponema maltophilum	0.00312462	0	0	0.0143799	0.068552	1.27093
CT53	Tannerella sp.	0.0711249	0.338342	0	0.0891595	1.05904	0.162906
CT83	Treponema sp.	0	0.0016725	0	0.0151368	0.0167094	1.60652
CT98	Propionibacterium propionicum	0.279363	0.113363	0.102342	7.27621	0.177359	0.0554535
HMT94	Lachnospiraceae [G-10] sp.	0.211042	0.00480406	0.042511	2.07402	0	0.0308257
HMT189	Kocuria sp.	0.143956	0.0774091	0.0394247	1.04881	0	0
HMT317	Prevotella sp.	0.00229299	0.363024	0	0	1.09918	0.118291
HMT326	Capnocytophaga sp.	0.0156391	0.468065	0	0	1.2379	0.0152017
HMT363	Fretibacterium fastidiosum	0.00426409	0	0	0.0766927	0.0597442	1.59608
HMT466	Alloprevotella tannerae	0.00457045	0.00638309	0	0	1.08988	0.280408
HMT539	Filifactor alocis	0.0290449	0	0.0140101	0.44611	0.055996	1.72114
HMT613	Tannerella forsythia	0.0155681	0.0018639	0	0.0295871	0.343425	7.94934
HMT653	Treponema lecithinolyticum	0.0307035	0	0.0210151	0	0.242994	1.0041
HMT717	Variovorax paradoxus	0.0488766	0.0465232	1.28804	0.119272	0.0133581	0.00204199
HMT857	Rhodobacter capsulatus	0.139349	0.0121526	0.141886	3.1666	0	0

## Sheet: CT2
	One-way ANOVA Dunn´s post hoc test (Raw p values, uncorrectted significance)
	cluster	1	2	3a	3b	4	5
	1		0.0006668	0.005703	0.001251	6.249e-10	1.361e-24
	2	0.0006668		0.3602	0.2109	0.006593	1.924e-11
	3a	0.005703	0.3602		0.8376	0.5731	0.006132
	3b	0.001251	0.2109	0.8376		0.7445	0.008066
	4	6.249e-10	0.006593	0.5731	0.7445		5.716e-05
	5	1.361e-24	1.924e-11	0.006132	0.008066	5.716e-05

## Sheet: CT3
	One-way ANOVA Dunn´s post hoc test (Raw p values, uncorrectted significance)
	cluster	1	2	3a	3b	4	5
	1		0.2191	0.2285	0.9628	3.495e-13	8.346e-11
	2	0.2191		0.0625	0.5082	2.678e-09	2.199e-07
	3a	0.2285	0.0625		0.3227	3.232e-07	2.724e-06
	3b	0.9628	0.5082	0.3227		3.727e-05	0.0002362
	4	3.495e-13	2.678e-09	3.232e-07	3.727e-05		0.4388
	5	8.346e-11	2.199e-07	2.724e-06	0.0002362	0.4388

## Sheet: CT6
	One-way ANOVA Dunn´s post hoc test (Raw p values, uncorrectted significance)
	cluster	1	2	3a	3b	4	5
	1		1.809e-06	0.4398	0.4522	0.3383	1.455e-07
	2	1.809e-06		0.07049	0.0004676	1.309e-08	3.259e-23
	3a	0.4398	0.07049		0.2418	0.1986	0.0003233
	3b	0.4522	0.0004676	0.2418		0.8407	0.02354
	4	0.3383	1.309e-08	0.1986	0.8407		1.949e-05
	5	1.455e-07	3.259e-23	0.0003233	0.02354	1.949e-05

## Sheet: CT8
	One-way ANOVA Dunn´s post hoc test (Raw p values, uncorrectted significance)
	cluster	1	2	3a	3b	4	5
	1		0.0294	0.07148	0.385	0.2222	1.063e-08
	2	0.0294		0.5362	0.6963	0.0007611	0.0005087
	3a	0.07148	0.5362		0.4333	0.0141	0.2025
	3b	0.385	0.6963	0.4333		0.1172	0.01583
	4	0.2222	0.0007611	0.0141	0.1172		5.469e-12
	5	1.063e-08	0.0005087	0.2025	0.01583	5.469e-12

## Sheet: CT23
	One-way ANOVA Dunn´s post hoc test (Raw p values, uncorrectted significance)
	cluster	1	2	3a	3b	4	5
	1		0.0004923	0.002038	0.04008	2.704e-05	5.332e-16
	2	0.0004923		0.2342	0.9719	0.4987	5.964e-06
	3a	0.002038	0.2342		0.3572	0.4102	0.2023
	3b	0.04008	0.9719	0.3572		0.7202	0.009379
	4	2.704e-05	0.4987	0.4102	0.7202		0.0001047
	5	5.332e-16	5.964e-06	0.2023	0.009379	0.0001047

## Sheet: CT25
	One-way ANOVA Dunn´s post hoc test (Raw p values, uncorrectted significance)
	cluster	1	2	3a	3b	4	5
	1		0.7376	0.873	0.7573	0.008084	1.386e-08
	2	0.7376		0.9826	0.6167	0.02271	1.426e-07
	3a	0.873	0.9826		0.7218	0.2065	0.00386
	3b	0.7573	0.6167	0.7218		0.06774	0.0003681
	4	0.008084	0.02271	0.2065	0.06774		0.002651
	5	1.386e-08	1.426e-07	0.00386	0.0003681	0.002651

## Sheet: CT27
	One-way ANOVA Dunn´s post hoc test (Raw p values, uncorrectted significance)
	cluster	1	2	3a	3b	4	5
	1		1.601e-06	0.0004098	0.09193	0.0005267	3.535e-18
	2	1.601e-06		0.3536	0.2769	0.1778	0.0001423
	3a	0.0004098	0.3536		0.1213	0.09611	0.2528
	3b	0.09193	0.2769	0.1213		0.7594	0.0009584
	4	0.0005267	0.1778	0.09611	0.7594		2.107e-07
	5	3.535e-18	0.0001423	0.2528	0.0009584	2.107e-07

## Sheet: CT37
	One-way ANOVA Dunn´s post hoc test (Raw p values, uncorrectted significance)
	cluster	1	2	3a	3b	4	5
	1		1.601e-06	0.0004098	0.09193	0.0005267	3.535e-18
	2	1.601e-06		0.3536	0.2769	0.1778	0.0001423
	3a	0.0004098	0.3536		0.1213	0.09611	0.2528
	3b	0.09193	0.2769	0.1213		0.7594	0.0009584
	4	0.0005267	0.1778	0.09611	0.7594		2.107e-07
	5	3.535e-18	0.0001423	0.2528	0.0009584	2.107e-07

## Sheet: CT43
	One-way ANOVA Dunn´s post hoc test (Raw p values, uncorrectted significance)
	cluster	1	2	3a	3b	4	5
	1		0.3161	0.08669	0.5336	0.001278	3.871e-12
	2	0.3161		0.2442	0.2312	3.035e-05	4.543e-15
	3a	0.08669	0.2442		0.06876	0.0005817	5.358e-08
	3b	0.5336	0.2312	0.06876		0.2204	0.0007826
	4	0.001278	3.035e-05	0.0005817	0.2204		0.0002199
	5	3.871e-12	4.543e-15	5.358e-08	0.0007826	0.0002199

[truncated: 10 more sheets: CT48, CT49, CT54, CT56, HMT14, HMT22, HMT623, HMT706, HMT718, HMT775]
