# Supplementary material for: The Oral Microbiome in Periodontal Health
Source: Front Cell Infect Microbiol. 2021 Mar 22;11:629723. doi: 10.3389/fcimb.2021.629723 (PMC8019927; doi:10.3389/fcimb.2021.629723)
Supplement: Supplementary file 7 [file Table_7.xlsx]

## Sheet: diversity indexes
Sample	Shannon-Wiener Diversity Index	Shannon Entropy	Species Richness (S)	Simpson Diversity Index	Evenness	Species Richness - 80% diversity	Chao-1	Number of reads
AP_1	2.9378	4.23835	143	0.1178	0.591959	10	1112.43	3607
AP_2	3.83247	5.52909	200	0.056072	0.723338	41	454.2	1856
AP_3	3.57953	5.16418	137	0.051306	0.72755	20	438.231	5059
AP_4	2.71181	3.91232	88	0.124364	0.605676	9	324.143	3954
AP_5	3.29298	4.75077	110	0.080814	0.700563	17	228	24526
AP_6	3.57246	5.15397	128	0.067016	0.736281	26	227.526	8363
AP_7	2.92361	4.21788	90	0.106642	0.649718	11	167.214	8049
AP_8	3.21556	4.63907	112	0.097218	0.681479	17	269.583	4771
AP_9	3.04821	4.39763	121	0.126476	0.635601	18	342.1	11732
AP_10	2.57984	3.72193	93	0.16193	0.569175	8	321.75	42569
AP_11	2.93152	4.22929	96	0.117426	0.64	12	255	9115
AP_12	3.71335	5.35723	148	0.048166	0.743085	25	427.067	22821
AP_13	3.20912	4.62979	131	0.109872	0.658255	19	273.158	7260
AP_14	3.42005	4.93408	143	0.078622	0.68913	19	416	25949
AP_15	2.84641	4.1065	95	0.129652	0.625051	12	222.5	11084
AP_16	3.60438	5.20002	159	0.0639	0.711077	25	295.5	4452
AP_17	3.26267	4.70703	161	0.103232	0.64208	18	506.333	2487
AP_18	2.94993	4.25585	110	0.100928	0.627581	10	742	1668
AP_19	2.40145	3.46457	114	0.248596	0.507043	7	370.75	5099
AP_20	2.88269	4.15884	129	0.15483	0.593169	12	455.333	2825
AP_21	3.05279	4.40425	154	0.158793	0.606079	17	622.214	1393
AP_22	2.23614	3.22606	69	0.229156	0.528125	6	172.5	36391
AP_23	2.66502	3.84482	118	0.168412	0.558625	10	256.056	3200
AP_24	3.47056	5.00696	266	0.134186	0.621575	66	2180	1285
AP_25	3.2786	4.73002	108	0.0992654	0.700237	23	310.154	4133
AP_26	2.80321	4.04418	135	0.167314	0.571469	13	705	21719
AP_27	3.26986	4.71741	157	0.126492	0.646697	21	428.105	1366
AP_28	2.68804	3.87803	109	0.138324	0.572979	7	375	7083
AP_29	2.14961	3.10123	62	0.27691	0.520847	7	162.429	2362
AP_30	3.38957	4.89012	190	0.089388	0.645999	24	824.562	30597
AP_31	3.55009	5.1217	179	0.107068	0.684371	33	581.562	21082
AP_32	2.8492	4.11052	120	0.120754	0.595133	9	609.5	11901
AP_33	3.03692	4.38136	126	0.124722	0.627946	14	358.4	10809
AP_34	3.0166	4.35203	115	0.116147	0.635752	13	400	1220
AP_35	3.39967	4.90469	185	0.105744	0.651234	24	922.769	12500
AP_36	3.23733	4.67048	171	0.12285	0.629627	22	624.75	22794
AP_37	1.26367	1.82308	51	0.497438	0.321394	2	481.5	9846
AP_38	2.62549	3.78779	133	0.231246	0.536873	11	497.25	14828
AP_39	3.41602	4.92828	203	0.15494	0.642931	41	584.652	9659
AP_40	3.81649	5.50602	196	0.053694	0.723077	36	621.75	2626
AP_41	2.93619	4.23603	157	0.168404	0.580706	16	665.75	5914
AP_42	2.32468	3.35381	137	0.26512	0.472499	8	573.231	38683
AP_43	3.72021	5.36713	194	0.065388	0.70621	33	993.25	10005
AP_44	2.39255	3.45173	157	0.219022	0.473188	5	1338.62	19656
AP_45	2.30829	3.33015	91	0.215374	0.511718	6	286.3	30559
HO_1	2.69586	3.88931	145	0.169958	0.541693	8	613.214	22288
HO_2	3.33672	4.81387	143	0.079862	0.672341	18	649.667	31503
HO_3	3.18135	4.58972	142	0.132622	0.641941	20	289.957	17412
HO_4	2.5964	3.74582	118	0.194656	0.544241	9	412.545	4875
HO_5	2.46449	3.5555	134	0.294144	0.503178	10	803.5	1490
HO_6	2.58884	3.73491	129	0.236298	0.532704	9	367	41741
HO_7	2.97876	4.29744	147	0.17035	0.596894	18	451	31767
HO_8	3.21326	4.63576	150	0.10735	0.641288	17	376.333	7893
HO_9	2.92373	4.21805	146	0.140448	0.58667	13	510	7026
HO_10	2.85772	4.12282	163	0.150756	0.561025	10	1138.33	2222
HO_11	3.75121	5.41185	170	0.053886	0.730404	29	485.056	26890
HO_12	3.17673	4.58305	156	0.121892	0.629073	21	490.75	2800
HO_13	3.53809	5.10438	160	0.086666	0.697136	28	451	2438
HO_14	2.70735	3.90589	134	0.18556	0.552765	10	522.462	2993
HO_15	2.59268	3.74044	116	0.208268	0.545414	10	303.714	36106
HO_16	3.89519	5.61957	196	0.054162	0.737989	38	689.235	24570
HO_17	3.01422	4.3486	112	0.0926	0.638809	11	385	20039
HY_1	3.27464	4.72431	168	0.119896	0.639084	25	556.5	12807
HY_2	3.04487	4.39283	155	0.141096	0.603732	17	616.154	1472
HY_3	2.59533	3.74427	147	0.282104	0.520061	15	796.091	1220
HY_4	3.00945	4.34172	200	0.14124	0.568001	14	1911.11	1687
HY_5	3.23351	4.66497	174	0.113892	0.626764	17	1105.6	1440
HY_6	2.61678	3.77522	135	0.203956	0.533462	9	392.118	1597
HY_7	2.5626	3.69704	148	0.241806	0.512805	9	675.214	1043
HY_8	3.00719	4.33845	172	0.157648	0.584204	15	878.154	1453
HY_9	4.36148	6.29228	334	0.040608	0.750537	134	5754.62	12597
HY_10	3.4399	4.96273	269	0.114864	0.614849	69	2898.09	14453
HY_11	3.36028	4.84786	170	0.080928	0.654286	18	686	1555
HY_12	3.07508	4.4364	178	0.150626	0.59344	19	781	1366
HY_13	3.56556	5.14402	175	0.070994	0.69036	23	1223.12	1499
HY_14	2.85259	4.11541	128	0.17179	0.587916	13	415.769	2993
HY_15	3.52781	5.08956	290	0.132658	0.622202	90	3095.83	3072
HY_16	3.77692	5.44895	260	0.071938	0.67922	60	3956.86	1993
HY_17	2.94763	4.25254	128	0.174122	0.607505	32	633.909	1018
HY_18	2.84849	4.1095	163	0.176212	0.559212	14	829.75	25220
HY_19	2.47973	3.5775	116	0.250074	0.521655	9	768.667	22917
HY_20	2.84533	4.10495	146	0.16711	0.570939	12	582.231	16430
HY_21	3.15407	4.55036	159	0.12308	0.622239	16	627.214	11950
HY_22	3.16795	4.57038	166	0.097584	0.619709	16	627.312	10326
HY_23	3.16403	4.56473	139	0.124568	0.641209	16	418.067	5620
HY_24	3.10951	4.48608	149	0.099304	0.621412	13	704	6302
HY_25	3.63622	5.24596	171	0.066078	0.707208	26	548	9246
HY_26	2.0651	2.97931	126	0.384346	0.427001	5	684.125	6545
HY_27	3.33095	4.80554	162	0.117066	0.654719	27	687.273	2977
HY_28	3.10608	4.48113	152	0.104078	0.618264	14	498.235	2263
HY_29	2.52026	3.63597	92	0.188832	0.557359	8	362.143	1638
HY_30	1.87939	2.71139	99	0.460892	0.408998	7	351	2780
HY_31	3.32674	4.79947	155	0.092508	0.659619	20	452.556	1566
HY_32	2.44123	3.52196	121	0.230876	0.509037	7	394.429	3716
HY_33	3.2181	4.64273	167	0.09761	0.628781	16	1018.5	27762
HY_34	2.90984	4.19802	134	0.131316	0.594108	11	765.25	20091
HY_35	3.25371	4.69412	147	0.083028	0.65199	15	692	14427
HY_36	3.45498	4.98448	124	0.061136	0.716759	19	337.462	10190
HY_37	3.04475	4.39265	149	0.105002	0.60847	13	520	7334
HY_38	2.95348	4.26098	137	0.157728	0.600304	15	438.231	6711
HY_39	3.42353	4.93911	141	0.068132	0.691795	19	408.375	5652
HY_40	3.36448	4.85392	148	0.077696	0.673272	17	552.077	6087
HY_41	3.45471	4.98409	176	0.07984	0.668159	23	950.091	19480
HY_42	3.43969	4.96243	159	0.076406	0.678587	21	950	11414
HY_43	2.66317	3.84215	113	0.231044	0.56335	13	285.5	7809
HY_44	3.01835	4.35455	148	0.130096	0.604006	13	451	4643
HY_45	2.94439	4.24786	143	0.12346	0.593287	10	678.091	4196
HY_46	2.96897	4.28331	125	0.109552	0.614907	11	350.176	4858
HY_47	2.66926	3.85092	108	0.182218	0.570094	10	424.667	5137
HY_48	3.24043	4.67496	148	0.085386	0.648448	13	675.333	44572
HY_49	3.25451	4.69527	178	0.135312	0.628068	19	658.333	28997
HY_50	2.7681	3.99352	114	0.153282	0.584456	10	456.333	25173
HY_51	2.22139	3.20479	90	0.228138	0.493663	5	481	14002
HY_52	2.87352	4.14562	131	0.164748	0.589417	14	566.111	22470
HY_53	3.25413	4.69471	135	0.085656	0.663393	16	591	14900
HY_54	2.93756	4.238	130	0.133946	0.603501	12	363.812	11839
HY_55	3.18166	4.59016	126	0.082262	0.657872	13	375	7951
HY_56	3.17221	4.57653	139	0.109092	0.642867	17	585.5	7881
HY_57	2.84929	4.11065	115	0.12651	0.600491	11	540.375	3730
HY_58	2.61938	3.77896	109	0.166364	0.558342	8	364.6	1584
HY_59	2.90658	4.19331	103	0.112276	0.627131	10	373.1	1006
HY_60	2.95512	4.26334	122	0.129558	0.615135	13	416.545	2395
HY_61	3.56141	5.13803	159	0.05941	0.702599	22	426.8	1637
HY_62	1.80125	2.59866	89	0.328256	0.401292	2	349	39763
HY_63	2.90815	4.19558	150	0.143148	0.580396	11	686.75	36360
HY_64	3.11102	4.48825	147	0.110664	0.623396	15	475.312	23389
HY_65	3.38782	4.8876	164	0.09501	0.664297	23	749.545	21079
HY_66	2.55963	3.69277	90	0.133544	0.568831	6	342	15846
HY_67	2.95624	4.26495	117	0.143824	0.620774	16	385.333	12985
HY_68	2.5059	3.61525	109	0.202092	0.534153	7	354.545	11258
HY_69	3.10193	4.47513	130	0.116268	0.637268	17	597.625	16684
HY_70	3.54385	5.1127	130	0.051434	0.728059	20	478.6	9080
HY_71	3.27523	4.72516	124	0.078408	0.679469	16	297.438	5625
HY_72	2.69353	3.88595	105	0.148694	0.578762	9	531	2994
HY_73	2.79762	4.03612	133	0.213442	0.57207	16	328.353	2643
HY_74	2.56386	3.69887	116	0.242328	0.539352	12	686	3877
HY_75	2.48189	3.58061	112	0.247848	0.525992	9	242.059	1393
HY_76	2.73592	3.9471	100	0.184854	0.594098	12	210	39813
HY_77	3.2927	4.75036	168	0.112684	0.642608	24	556.5	39201
HY_78	2.63514	3.80171	167	0.207382	0.514878	9	1051.55	28985
HY_79	3.34293	4.82282	147	0.083036	0.669867	18	882.857	22071
HY_80	2.66496	3.84473	138	0.162442	0.540862	7	1010.14	17286
HY_81	2.86708	4.13631	183	0.20054	0.550357	16	797.118	16881
HY_82	3.18332	4.59256	148	0.108546	0.637019	19	552.077	12580
HY_83	2.54869	3.67698	158	0.22574	0.503435	8	2048.6	9080
HY_84	3.19101	4.60365	133	0.098372	0.652511	17	474.25	5625
HY_85	2.47142	3.5655	129	0.231998	0.508541	10	712.667	1199
HY_86	2.78596	4.01929	106	0.118624	0.597405	8	406.111	2663
HY_87	3.34379	4.82407	166	0.096426	0.654108	21	741.25	18787
HY_88	2.4936	3.59751	125	0.209496	0.516454	8	473.833	42017
HY_89	3.19576	4.6105	150	0.102226	0.637795	18	665.545	19058
HY_90	2.38408	3.4395	107	0.220862	0.5102	7	359.273	6388
HY_91	2.95558	4.264	148	0.146464	0.591445	14	611.75	10170
